# Supplementary material for: Telomere and Telomerase-Associated Proteins in Endometrial Carcinogenesis and Cancer-Associated Survival
Source: Int J Mol Sci. 2022 Jan 6;23(2):626. doi: 10.3390/ijms23020626 (PMC8775816; doi:10.3390/ijms23020626)
Supplement: Supplementary file 1 [file ijms-23-00626-s001.zip]

Archive with 1 entries (1 files):
- ijms-1474691-supplementary.pdf
